# Supplementary material for: The Isolation and Characterization of a Broad Host Range Bcep22-like Podovirus JC1
Source: Viruses. 2022 Apr 29;14(5):938. doi: 10.3390/v14050938 (PMC9144972; doi:10.3390/v14050938)
Supplement: Supplementary file 1 [file viruses-14-00938-s001.zip]

Archive with 1 entries (1 files):
- viruses-1688491-supplementary.pdf
